# Supplementary material for: Evaluating Behavioural Interventions for Oropharyngeal Dysphagia in Adults: A Systematic Review and Meta-Analysis of Swallowing Manoeuvres, Exercises, and Postural Techniques
Source: J Clin Med. 2025 Oct 11;14(20):7180. doi: 10.3390/jcm14207180 (PMC12564565; doi:10.3390/jcm14207180)
Supplement: Supplementary file 1 [file jcm-14-07180-s001.zip]

Archive with 4 entries (4 files):
- Supplementary FIle S1 PRISMA 2020 Abstract checklist.pdf
- Supplementary File S2 PRISMA 2020 Checklist.pdf
- Supplementary File S3 PRISMA-S Checklist.pdf
- Supplementary Table S1 Common swallowing manoeuvres, exercises and postural strategies.pdf
